# Supplementary material for: Identification of circulating proteins associated with general cognitive function among middle-aged and older adults
Source: Commun Biol. 2023 Nov 3;6:1117. doi: 10.1038/s42003-023-05454-1 (PMC10624811; doi:10.1038/s42003-023-05454-1)
Supplement: Supplementary file 4 — Supplementary Data 1-41 [file 42003_2023_5454_MOESM4_ESM.xlsx]

## Sheet: TOC
Supplementary Data
Supplementary Data 1. Characteristics of the discovery cohorts
Supplementary Data 2. Protein assay platforms among discovery and replication cohorts
Supplementary Data 3. Characteristics of replication cohorts using the SomaScan platform
Supplementary Data 4. Characteristics of replication cohorts using the Olink platform
Supplementary Data 5. Pearson correlations between cognitive scores used in generating general cognitive function in the discovery cohorts
Supplementary Data 6. Variance explained by the first unrotated principal component (PC1) for the input cognitive scores.
Supplementary Data 7. Summary statistics of general cognitive function represented by the first unrotated principal component (PC1) of cogntive scores from ≥ 3 different domains
Supplementary Data 8. Bonferroni-corrected significance thresholds in analyses
Supplementary Data 9. Circulating proteins that were significant in the discovery meta-analyses.
Supplementary Data 10. DSST summary statistics from discovery and replication cohorts
Supplementary Data 11. Correlations between betas from each discovery cohort for the proteins that were significant in the discovery analysis
Supplementary Data 12. Protein measures that were significantly associated with general cognitive function in the discovery study and were also associated with related outcomes
Supplementary Data 13. SNPs that had p<5e-8 in the GWAS of general cognitive function in Davies et al. 2018 and were near the promoter (500kb on both sides) on the encoding gene of a protein that were significantly associated with general cognitive function in the discovery study.
Supplementary Data 14. Among the 246 protein measures that were significant in at least one of the discovery meta-analysis, Spearman correlations between measures from SomaScan and Olink for 99 proteins were available from Pretzner et al. Nat Comms 2019.
Supplementary Data 15. Proteins replicated at FDR < 0.05 for general cognitive function among aged ≥ 25 in SomaScan replication analysis
Supplementary Data 16. Proteins replicated at FDR < 0.05 for general cognitive function among aged ≥ 65 in SomaScan replication analysis
Supplementary Data 17. Proteins replicated at FDR < 0.05 for DSST among aged ≥ 65 in SomaScan replication analysis
Supplementary Tabel 18. Olink replication results
Supplementary Data 19. Association between circulating proteins and general cognitive function among participants aged ≥ 65 with the addition of eGFR as covariates.
Supplementary Data 20. Association between circulating proteins and DSST among participants aged ≥ 65 with the addition of eGFR as covariates.
Supplementary Data 21. GO gene sets over-represented for cognition-associated proteins based on the discovery meta-analysis of general cognitive function among participants aged ≥ 25.
Supplementary Data 22. GO gene sets over-represented for cognition-associated proteins based on the discovery meta-analysis of general cognitive function among participants aged ≥ 65.
Supplementary Data 23. GO Gene sets enriched in the two tails of the effect size distribution of the discovery meta-analysis results of general cognitive function among participants aged ≥ 65.
Supplementary Data 24. GO Gene sets enriched in the two tails of the effect size distribution of the discovery meta-analysis results of DSST among participants aged ≥ 65.
Supplementary Data 25. Proteins with significant effect on general cognitive function based on the primary methods of Mendelian randomization (MR) analysis using GWAS summary statistics from Davies et al. 2018.
Supplementary Data 26. Heterogeneity of protein proxy SNPs used in forward MR in the meta-analysis of pQTLs
Supplementary Data 27. Lookup of significant associations between the proxy SNPs of proteins implicated as affecting general cognitive function with the expression of nearby genes in GTEx 8.0.
Supplementary Data 28. Posterior Probabilities from colocalization analysis of protein and outcome significant in forward MR analysis on AD and general cognitive function
Supplementary Data 29. Proteins implicated as consequences of general cognitive function: results from Mendelian randomization (MR) analysis using GWAS summary statistics from Davies et al. 2018.
Supplementary Data 30 Heterogeneity of proxy SNPs of general cognitive function or AD used in reverse MR in the meta-analysis of the pQTLs
Supplementary Data 31. The protein with significant effect on AD susceptibility from Mendelian randomization (MR) analysis using three AD GWAS datasets. The proxy SNP was rs440277 and the MR method was Wald ratio.
Supplementary Data 32. Results of the lookup for significant association of gene expression of cis-genes of the proxy SNP of NECTIN2 (rs440277) in GTEx version 8.0
Supplementary Data 33. Effect of SVEP1 on AD susceptibility from Mendelian randomization analysis
Supplementary Data 34 Lead SNP pairs from the colocalization analysis using SuSIE for NECTIN2 and Alzheimer disease (AD)
Supplementary Data 35. Proteins implicated as consequences of AD susceptibility: results from primary methods of Mendelian randomization (MR) analysis using GWAS summary statistics of Kunkle et al. 2019 along with assessment of heterogeneity and pleiotropy based on Egger intercept
Supplementary Data 36. Proteins implicated as consequences of AD: results from primary and secondary methods using GWAS summary statistics of AD (Kunkle et al. 2019).
Supplementary Data 37. Correlation between proteins that were significantly implicated as affected by AD susceptibility
Supplementary Data 38. Proteins implicated as consequences of AD susceptibility: results from primary methods using GWAS summary statistics of Jansen et al. 2019 along with assessment of heterogeneity and pleiotropy based on Egger intercept.
Supplementary Data 39. Proteins implicated as consequences of AD susceptibility: results from primary and secondary methods using GWAS summary statistics of Jansen et al. 2019.
Supplementary Data 40. Association between APOE4 carrier status and proteins implicated as consequence of AD susceptibility
Supplementary Data 41. Association between APOE Ɛ4 risk variants and C-reactive protein in GWAS studies that included UK Bank. These results were obtained from the GWAS catalog

## Sheet: SD1
Supplementary Data 1. Characteristics of the discovery cohorts
Variable	ARIC	CHS	FHS Gen3
N included in analysis	4286	2285	706
Age, years, mean (SD)	75.44 (5.11)	74.78 ( 4.51 )	45.66 (8.02)
Women, N (%)	2493 (58.17)	1405 ( 61.49 )	391 (55.38)
Black, non-Hispanic, N (%)	716 (16.71)	315 ( 13.79 )	0 (0)
White, non-Hispanic, N (%)	3570 (83.29)	1970 ( 86.21 )	706 (100)
Education attainment, N (%)
Education < High school (0-11 years)	473 (11.04)	484 ( 21.18 )	2 (0.28)
High school or equivalent (12 years)	1495 (34.88)	665 ( 29.1 )	58 (8.22)
Some college, no college degree	1081 (25.22)	584 ( 25.56 )	210 (29.75)
College degree, graduate or professional schools	1237 (28.86)	552 ( 24.16 )	436 (61.76)
APOE Ɛ4 carrier, N (%)	1167 (27.23)	562 ( 24.6 )	136 (19.26)
Prevalent diabetes, N (%)*	1141 (26.6)	310 ( 13.57 )	4 (0.56)
Prevalent hypertension, N (%)*	3096 (72.2)	1718 ( 75.19 )	25 (3.54)
Smoking status, N (%)*
Current	235 (5.48)	200 ( 8.75 )	54 (7.65)
Former	2047 (47.76)	1037 ( 45.38 )	231 (32.72)
Never	1621 (37.82)	1048 ( 45.86 )	421 (59.63)
Drinking status, N (%)*
Current	2147 (50.09)	--	587 (86.32)
Former	1137 (26.53)	--	59 (8.68)
Never	819 (19.11)	874 (38,25)	34 (5)
Ever	--	1411 ( 61.75 )	--
Number of days between blood drawn for protein assay and cognitive assessment, mean (SD)	0 (0)	360.78 (30.93)	790.21 (721.53)
Abbreviation. ARIC, Atherosclerosis Risk in Communities; CHS, Cardiovascular Heart Study; FHS, Framingham Heart Study; SD, standard deviation
*ARIC missing data (prevalent diabetes: 97, prevalent hypertension: 36, smoking status: 383, drinking status: 183). FHS Gen3 missing data (drinking status: 26). Prevalent diabetes was defined as self-report, the use of diabetes medication in the last two weeks in ARIC and CHS and the last month (in FHS Gen3), fasting glucose > 126mg/dL or non-fasting glucose > 200mg/dL. Prevalent hypertension was…

## Sheet: SD2
Supplementary Data 2. Protein assay platforms of discovery and replication cohorts
Cohort	Assay platform	Normalization method	Number of proteins/ aptamers in assay*	Protein exclusion criteria	Number of proteins analyzed
Discovery cohorts
ARIC	SomaScan version 4	ANML	5284	Unspecific binding (mouse Fc-fusion protein, n=228; contaminants or non-human proteins, n=85; related proteins with similar affinity, n=239), deprecated (n=7), with CV >50% or a variance of < 0.01 on the log scale at either midlife or late-life (n=87).	4638
CHS	SomaScan version 4	ANML	5284	None	5284
FHS	SomaScan 1K	Median	1317	None	1317
Replication cohorts using SomaScan platform
AGES	SomaScan Novartis collaboration	5068	286	Excluded from all analyses: control probes (n=46) and non-human proteins (n=252). Of 244 unique somamers with associations to be replicated, 206 were available in the AGES data.	206
BLSA	SomaScan v4.1	ANML	7288	20 of the 7,288 were excluded due to CVs >50%	38 (general cognitive function aged >=25), 208 (general cognitive function aged >=65), 185 (DSST aged >=65)
MESA	SomaScan 1K	Hybridization Control Normalization, Median Signal Normalization, Interplate Calibration	1305	None	1305
Whitehall II	SomaScan v4.1	ANML	7596	None	38 (proteins moved forward for replication for general cognitive function among those aged ≥ 25)
Replication cohorts using Olink platform
CARDIA	Olink Development	Intensity normalization	92	Values below LLOD were assigned to missing. Proteins with more than 5% missing were excluded.	6
CARDIA	Olink Oncology II	Intensity normalization	92	Values below LLOD were assigned to missing. Proteins with more than 5% missing were excluded.	8
CARDIA	Olink Organ Damage	Intensity normalization	92	Values below LLOD were assigned to missing. Proteins with more than 5% missing were excluded	3
LBC1921	Olink Neurology	Intensity normalized	92	Proteins with more than 10% of samples below the LLOD were excluded	90
LBC1936	Olink Inflammation	Intensity normalized	92	Proteins with more than 10% of samples below the LLOD were excluded	69
LBC1936	Olink Neurology	Intensity normalized	92	Proteins with more than 10% of samples below the LLOD were excluded	90
The Rhineland Study	Olink Explore	Intensity normalized	2943	None. Contributed data on proteins of interest from Discovery Meta Analysis.	152
3C	Olink Explore	Intensity normalized	2929	Not meet Olink’s batch release quality control criteria (n=3); proteins with CV >50% or a variance of < 0.01 (n=9)	2917
* For the SomaScan platform, this is the number of unique aptamers in the assay. For the Olink, this is the number of unique proteins in the assay.
Abbreviation. ARIC, Atherosclerosis Risk in Communities; CHS, Cardiovascular Heart Study; FHS, Framingham Heart Study; AGES, Age, Gene/Environment Susceptibility – Reykjavik Study; BLSA, Baltimore Longitudinal Study of Aging; CARDIA, Coronary Artery Risk Development in Young Adults; LBC, Lothian Birth Cohort; MESA, Multi-Ethnic Study of Atherosclerosis; ANML, adaptive normalization by maximum lik…

## Sheet: SD3
Supplementary Data 3. Characteristics of replication cohorts using the SomaScan platform
Variable	AGES for general cognitive function	AGES for DSST	BLSA aged ≥ 25	BLSA aged ≥ 65 for general cognitive function	BLSA aged ≥ 65 for DSST	MESA, aged ≥ 25	MESA, aged ≥ 65	Whitehall II, aged ≥ 25
N included in analysis	4031	4482	1099	758	517	751	479	3010
Age, years, mean (SD)	76 (5.3)	76 (5.4)	69.1 (12.6)	75.9 (6.4)	75.3 (6.3)	69.5 (9.58)	75.2 (6.94)	54.5 (5.5)
Women, N (%)	2351 (58.3)	2598 (58)	572 (52.1)	379 (50.0)	272 (52.6)	414 (55.1)	267 (55.7)	767 (25.5)
Black*, N (%)	0 (0)	0 (0)	305 (27.8)	159 (21.0)	133 (25.7)	146 (19.4)	89 (18.6)	0 (0)
White*, N (%)	4031 (100)	4482 (100)	794 (72.2)	599 (79.0)	384 (74.3)	348 (46.3)	235 (49.1)	3010 (100)
Hispanic, N (%)	0 (0)	0 (0)	0 (0)	0 (0)	0 (0)	257 (34.2)	155 (32.4)	0 (0)
Education attainment, N (%)
Education < High school (0-11 years)	878 (21.8)	988 (22)	12 (1.1)	11 (1.5)	2 (0.4)	114 (15.2)	84 (17.5)	866 (28.8)
High school or equivalent (12 years)	2015 (50)	2242 (50)	80 (7.3)	64 (8.4)	36 (7.0)	144 (19.2)	105 (21.9)	777 (25.8)
Some college, no college degree	667 (16.6)	729 (16.3)	126 (11.4)	83 (10.9)	52 (10.0)	122 (16.2)	76 (15.8)	1367 (45.4)**
College degree, graduate or professional schools	471 (11.7)	523 (11.7)	881 (80.2)	600 (79.2)	427 (82.6)	371 (49.4)	214 (44.7)
APOE Ɛ4 carrier, N, %	1090 (27)	1170 (26.1)	292 (26.6)	180 (23.7)	130 (25.1)	196 (26.1)	121 (25.3)	852 (28.3)
Number of days between blood drawn for protein assay and cognitive assessment, mean (SD)	0 (0)	0 (0)	0 (0)	0 (0)	0 (0)	0 (0)	0 (0)	0 (0)
* Among MESA participants, White and Black categories are specific for non-Hispanics.
** Among Whitehall II participants, some college or above are included in one category
Abbreviation. AGES, Age, Gene/Environment Susceptibility – Reykjavik Study; BLSA, Baltimore Longitudinal Study of Aging; MESA, Multi-Ethnic Study of Atherosclerosis

## Sheet: SD4
Supplementary Data 4. Characteristics of replication cohorts using the Olink platform
Variable	3C age ≥ 25	CARDIA	LBC 1936 Inflammation panel	LBC 1936 Neurology panel	LBC 1921 Neurology panel	Rhineland age ≥ 25	Rhineland age ≥ 65
N included in analysis	245	269	895	709	140	667	236
Age, years, mean, SD	72.3 (4.1)	50.3 (3.4)	69.5 (0.83)	72.5 (70.9)	86.6 (0.4)	56.6 (16.2)	74.9 (6.1)
Women, N, %	146 (59.6)	133 (49.4)	455 (50.8)	339 (47.8)	76 (54.3)	333 (49.9)	112 (47.5)
European, non-Hispanic, N, %	245 (100)		895 (100.0)	709 (100)	140 (100)	667 (100)	236 (100)
African American, non-Hispanic, N, %	0 (0)	131 (48.7)	0 (0)	0 (0)	0 (0)	0 (0)	0 (0)
Education < High school (0-11 years), N, %	9 (3.7)	8 (3.0)	671 (75.0)	515 (72.6)	89 (63.6)	13 (1.9)	10 (6.1)
High school or equivalent (12 years), N, %	93 (38.0)	39 (14.5)	129 (14.4)	114 (16.1)	15 (10.7)	282 (42.3)	124 (52.5)
Some college, no college degree, N, %	65 (26.5)	77 (28.6)	51 (5.7)	42 (5.9)	20 (14.3)	372 (55.8)	102 (43.2)
College degree, graduate or professional schools, N, %	78 (31.8)	145 (53.9)	44 (4.9)	38 (5.4)	16 (11.4)
APOE Ɛ4 carrier, N, %	49 (20.0)	78 (29.0)	268 (30.0)	216 (30.4)	29 (20.2)	178 (26.7)	57 (24.2)
Number of days between blood drawn for protein assay and cognitive assessment	0 (0)	0	0 (0)	0 (0)	0 (0)	0 (0)	0 (0)
Abbreviation. CARDIA, Coronary Artery Risk Development in Young Adult; LBC, Lothian Birth Cohort; 3C: Three-Cities Study

## Sheet: SD5
Supplementary Data 5. Pearson correlations between cognitive scores used in generating general cognitive function in the discovery cohorts
Atherosclerosis Risk in Community (ARIC) study
	DWRT	DSST	WFT
Delayed Word Recall Test (DWRT)	1
Digit Symbol Substitution Test (DSST)	0.37	1
Word Fluency Test (WFT)	0.26	0.44	1
Cardiovascular Health Study (CHS)
	MMM	DSST	BVRT
Modified Mini-mental (MMM)	1
DSST	0.54	1
Benton Visual Retention Test (BVRT)	0.48	0.49	1
Framingham Heart Study - Generation 3 (FHS-Gen3)
	TMT	LM	VR	PAL	HVOT	Sim
Trail making test B, log transformed (TMT)	1
Logical memory (LM)	0.27	1
Visual reproduction (VR)	0.35	0.21	1
Paired associate learning (PAL)	0.29	0.48	0.34	1
Hooper visual organization test (HVOT)	0.17	0.09	0.36	0.19	1
Similarities (Sim)	0.11	0.21	0.25	0.26	0.23	1

## Sheet: SD6
Supplementary Data 6. Loading of each cognitive tests that were used for generating the first unrotated principal component (PC1) for representing general cognitive function and their correlation with PC1
Cohort	Cognitive test	Loading	Pearson correlation
Discovery cohorts
ARIC (aged ≥ 65)	Delayed Word Recall Test (DWRT)	-0.532453	0.698614
ARIC (aged ≥ 65)	Digit Symbol Substitution Test (DSST)	-0.623401	0.817945
ARIC (aged ≥ 65)	Word Fluency Test (WFT)	-0.572595	0.751283
CHS (aged ≥ 65)	Modified Mini-mental	-0.583118	0.824965
CHS (aged ≥ 65)	DSST	-0.585175	0.827874
CHS (aged ≥ 65)	BVRT (Benton Visual Retention Test)	-0.56351	0.797224
FHS (aged ≥ 65)	Trail making test B, log transformed	0.25	0.69749
FHS (aged ≥ 65)	Logical memory	0.22	0.6294
FHS (aged ≥ 65)	Visual reproduction	0.27	0.75074
FHS (aged ≥ 65)	Paired associate learning	0.24	0.67211
FHS (aged ≥ 65)	Hooper visual organization test	0.24	0.66521
FHS (aged ≥ 65)	Similarities	0.24	0.68813
Replication cohorts using the SomaScan platform
AGES (aged ≥ 65)	Digit Backward Test	0.363253	0.614067
AGES (aged ≥ 65)	Digit Symbol Substitution Test	0.510378	0.862779
AGES (aged ≥ 65)	California Verbal Learning Test	0.406943	0.687925
AGES (aged ≥ 65)	Figure Comparison Test	0.484157	0.818453
AGES (aged ≥ 65)	Modified Stroop Test 3	-0.360199	-0.608905
AGES (aged ≥ 65)	Cambridge Neuropsychological Test Automated Battery Spatial Working Memory	-0.278939	-0.471538
BLSA (aged ≥ 25)	Verbal Fluency	0.595841	0.816065
BLSA (aged ≥ 25)	Trail making test B, log transformed	0.570563	0.781445
BLSA (aged ≥ 25)	Verbal Memory	0.565183	0.774076
BLSA (aged ≥ 65)	Verbal Fluency	0.603048	0.816333
BLSA (aged ≥ 65)	Trail B, log transformed	0.557452	0.75461
BLSA (aged ≥ 65)	Verbal Memory	0.570596	0.772404
MESA	Cognitive Abilities Screening Instrument (CASI) SCORE	-0.57282	0.85133
MESA	Digit symbol score test	-0.632618	0.83052
MESA	Digit span test	-0.521222	0.81137
Whitehall II (aged ≥ 25 and < 65)	Alice Heim 4-I test	0.60228	0.787422
Whitehall II (aged ≥ 25 and < 65)	20-word free recall test	0.512958	0.670643
Whitehall II (aged ≥ 25 and < 65)	Phonemic fluency (writing as many words beginning with “s”)	0.611664	0.79969
Replication cohorts using the Olink platform
3C (aged ≥ 65)	Benton Visual Retention Test	-0.659115	0.785266
3C (aged ≥ 65)	Delayed Word Recall Test (DWRT)	-0.327726	0.390451
3C (aged ≥ 65)	Trail making Test B	0.676877	-0.806427
CARDIA (aged ≥ 25 and < 65)	RAVLT (Rey Auditory Verbal Learning Test)	-0.528858	0.71
CARDIA (aged ≥ 25 and < 65)	DSST	-0.608201	0.82
CARDIA (aged ≥ 25 and < 65)	STROOP	0.591946	-0.79
LBC1921 (aged ≥ 65)	Digit symbol coding	-0.597906	0.849755
LBC1921 (aged ≥ 65)	Letter-number sequencing	-0.534806	0.760075
LBC1921 (aged ≥ 65)	Raven's Standard Progressive Matrices	-0.597069	0.848565
LBC1936 (aged ≥ 65, Olink inflammation platform)	Digit symbol coding	-0.398618	0.704769
LBC1936 (aged ≥ 65, Olink inflammation platform)	Digit span backwards	-0.367379	0.649537
LBC1936 (aged ≥ 65, Olink inflammation platform)	Block design	-0.415043	0.733809
LBC1936 (aged ≥ 65, Olink inflammation platform)	Symbol search	-0.430026	0.7603
LBC1936 (aged ≥ 65, Olink inflammation platform)	Letter-number sequencing	-0.430026	0.731211
LBC1936 (aged ≥ 65, Olink inflammation platform)	Matrix reasoning	-0.421794	0.745745
LBC1936 (aged ≥ 65, Olink Neurology platform)	Digit symbol coding	-0.422228	0.740486
LBC1936 (aged ≥ 65, Olink Neurology platform)	Digit span backwards	-0.369296	0.647656
LBC1936 (aged ≥ 65, Olink Neurology platform)	Block design	-0.4059	0.711851
LBC1936 (aged ≥ 65, Olink Neurology platform)	Symbol search	-0.437521	0.767307
LBC1936 (aged ≥ 65, Olink Neurology platform)	Letter-number sequencing	-0.437521	0.727336
LBC1936 (aged ≥ 65, Olink Neurology platform)	Matrix reasoning	-0.396438	0.695257
Rhineland (aged ≥ 25)	Trail making test A (TMT-A)	-0.587041	0.764705
Rhineland (aged ≥ 25)	trail making test B - A (TMT B - A)	-0.491588	0.640363
Rhineland (aged ≥ 25)	Auditory Verbal Learning Test Delayed Recall (AVLT DR)	-0.643214	0.837878
Abbreviation. ARIC, Atherosclerosis Risk in Communities; CHS, Cardiovascular Heart Study; FHS, Framingham Heart Study; AGES, Age, Gene/Environment Susceptibility – Reykjavik Study; BLSA, Baltimore Longitudinal Study of Aging; CARDIA, Coronary Artery Risk Development in Young Adults; LBC, Lothian Birth Cohort; MESA, Multi-Ethnic Study of Atherosclerosis; 3C: Three-City Study

## Sheet: SD7
Supplementary Data 7. Summary statistics of general cognitive function represented by the first unrotated principal component (PC1) of cogntivie scores from ≥ 3 different domains
Cohort	Number of tests	Variance explained by PC1
Discovery cohorts
ARIC (aged ≥ 65)	3	0.57
CHS (aged ≥ 65)	3	0.67
FHS (aged ≥ 25)	6	0.47
Replication cohorts using the SomaScan platform
AGES	6	0.47628
BLSA (aged ≥ 25)	3	0.63
BLSA (aged ≥ 65)	3	0.61
MESA	3	0.69
Whitehall II (aged ≥ 25 and < 65)	3	0.56977
Replication cohorts using the Olink platform
3C	3	0.47
CARDIA	3	0.6
LBC1921 (aged ≥ 65)	3	0.67
LBC1936 (aged ≥ 65, Olink inflammation platform)	6	0.52099
LBC1936 (aged ≥ 65, Olink Neurology platform)	6	0.51
Rhineland (aged ≥ 25)	3	0.57
Abbreviation. ARIC, Atherosclerosis Risk in Community; CHS, Cardiovascular Heart Study; FHS, Framingham Heart Study; AGES, Age, Gene/Environment Susceptibility – Reykjavik Study; BLSA, Baltimore Longitudinal Study of Aging; 3C, the Three City Study; CARDIA, Coronary Artery Risk Development in Young Adults; LBC, Lothian Birth Cohort; MESA, Multi-Ethnic Study of Atherosclerosis

## Sheet: SD8
Supplementary Data 8. Bonferroni-corrected significance thresholds for discovery and replication
Abbreviation. DSST, digit symbol substitution test
Discovery or Replication	Protein assay platform	Outcome	Age group	Number of tests	Bonferroni-corrected significance threshold
Discovery	SomaScan	General cognitive function	≥ 25	1043	4.79386e-05
Discovery	SomaScan	General cognitive function	≥ 65	4506	1.10963e-05
Discovery	SomaScan	DSST	≥ 65	4506	1.10963e-05
Replication	SomaScan	General cognitive function	≥ 25	38	0.00131579
Replication	SomaScan	General cognitive function	≥ 65	208	0.000240385
Replication	SomaScan	DSST	≥ 65	185	0.00027027
Replication	Olink	General cognitive function	≥ 25	31	0.0016129
Replication	Olink	General cognitive function	≥ 65	133	0.00037594
Replication	Olink	DSST	≥ 65	10	0.005

## Sheet: SD9
Supplementary Data 9. Circulating proteins that were significant in the discovery meta-analyses. Sample size and the number of proteins analyzed were: aged ≥ 25 (n=7,289, number of proteins=1,049), aged ≥ 65 (n=6,583, number of proteins=4,709). General cognitive function was represented by the first unrotated principal component of cognitive scores from ≥ 3 different domains. Significance thresho…
				General cognitive function, aged ≥ 25					General cognitive function, aged ≥ 65					DSST, aged ≥ 65
SomaScan ID	Entrez gene symbol / protein symbol	Uniprot ID	Uniprot name	Beta	SE	P-value	I2	Beta direction	Beta	SE	P-value	I2	Beta direction	Beta	SE	P-value	I2	Beta direction
5715_4	ABHD14A	Q9BUJ0	Protein ABHD14A	-	-	-	-	-	-0.0506097	0.0106713	2.10997e-06	78.9707	--	-	-	-	-	-
7933_75	ADAM22	Q9P0K1	Disintegrin and metalloproteinase domain-containing protein 22	-	-	-	-	-	0.0469951	0.00990054	2.06742e-06	62.4361	++	0.0477283	0.00964773	7.53274e-07	0	++
3175_51	ADAMTS13	Q76LX8	A disintegrin and metalloproteinase with thrombospondin motifs 13	0.046454	0.00953147	1.09497e-06	76.9476	++-	0.0557208	0.0101643	4.20587e-08	44.036	++	0.0551864	0.00990873	2.55516e-08	27.2232	++
6379_62	ADAMTSL2	Q86TH1	ADAMTS-like protein 2	-	-	-	-	-	-0.0625742	0.00995273	3.23374e-10	75.3043	--	-0.073115	0.0096883	4.46311e-14	0	--
18893_26	ADGRG1	Q9Y653	Adhesion G-protein coupled receptor G1	-	-	-	-	-	-0.0627721	0.0100417	4.07469e-10	10.0968	--	-0.0631606	0.00978629	1.08944e-10	0	--
2813_11	AGRP	O00253	Agouti-related protein	-0.0412252	0.00957497	1.666e-05	79.5795	---	-0.0456822	0.0102417	8.18054e-06	87.9382	--	-0.0461232	0.00997616	3.77607e-06	87.2933	--
9876_20	ALDOC	P09972	Fructose-bisphosphate aldolase C	-	-	-	-	-	0.062239	0.0104517	2.60239e-09	0	++	0.0631193	0.0101791	5.61471e-10	0	++
6715_63	ALPG	P10696	Alkaline phosphatase, germ cell type	-	-	-	-	-	-	-	-	-	-	-0.0450149	0.0097776	4.14698e-06	0	--
15453_3	AMBP	P02760	Protein AMBP	-	-	-	-	-	-0.0636634	0.0100566	2.44373e-10	0	--	-0.0537274	0.00980419	4.25219e-08	0	--
4874_3	ANG	P03950	Angiogenin	-0.048637	0.00979486	6.85009e-07	53.415	--+	-0.0551529	0.0104086	1.16585e-07	0	--	-0.0463411	0.0101466	4.94358e-06	0	--
2602_2	ANGPT2	O15123	Angiopoietin-2	-0.057342	0.00935841	8.93702e-10	84.2699	---	-0.065288	0.01005	8.23057e-11	87.5164	--	-0.0773727	0.00977804	2.51448e-15	87.6154	--
10464_6	ANTXR1	Q9H6X2	Anthrax toxin receptor 1	-	-	-	-	-	0.074614	0.0103706	6.25715e-13	0	++	0.0613719	0.0101161	1.30522e-09	27.3853	++
15559_5	ANTXR2	P58335	Anthrax toxin receptor 2	-	-	-	-	-	0.096383	0.0101974	3.33427e-21	75.258	++	0.0831593	0.00995067	6.42475e-17	0	++
7210_25	APLP1	P51693	Amyloid-like protein 1	-	-	-	-	-	0.06852	0.0102925	2.78959e-11	66.1994	++	0.0719496	0.0100296	7.29846e-13	49.7475	++
15364_101	APOC1	P02654	Apolipoprotein C-I	-	-	-	-	-	0.0493491	0.0103473	1.84886e-06	38.346	++	-	-	-	-	-
12630_8	ARFIP2	P53365	Arfaptin-2	-	-	-	-	-	0.0553535	0.00995349	2.67902e-08	0	++	0.0513839	0.00970099	1.17871e-07	33.337	++
6289_78	ARHGAP36	Q6ZRI8	Rho GTPase-activating protein 36	-	-	-	-	-	-0.044979	0.0100818	8.14278e-06	0	--	-	-	-	-	-
5452_71	ASGR1	P07306	Asialoglycoprotein receptor 1	-0.0539684	0.00936468	8.2642e-09	83.1182	--+	-0.0626324	0.00997206	3.36851e-10	81.6706	--	-0.0597421	0.00971963	7.91934e-10	77.7026	--
11277_23	ATF6	P18850	Cyclic AMP-dependent transcription factor ATF-6 alpha	-	-	-	-	-	0.0495955	0.0104826	2.2316e-06	76.9634	++	0.0457922	0.0102182	7.41461e-06	47.6991	++
7788_1	ATP5PF	P18859	ATP synthase-coupling factor 6, mitochondrial	-	-	-	-	-	-0.0519309	0.0106429	1.0642e-06	79.0923	--	-	-	-	-	-
3485_28	B2M	P61769	Beta-2-microglobulin	-0.052753	0.009596	3.85444e-08	89.5761	--+	-0.0624062	0.0102595	1.18145e-09	91.7451	--	-0.0571141	0.0100057	1.14213e-08	79.0543	--
9595_11	B4GALT2	O60909	Beta-1,4-galactosyltransferase 2	-	-	-	-	-	0.0694916	0.010174	8.47298e-12	0	++	0.0439642	0.00993437	9.62354e-06	0	++
10832_24	B4GALT6	Q9UBX8	Beta-1,4-galactosyltransferase 6	-	-	-	-	-	0.0658174	0.0103581	2.09515e-10	78.2864	++	0.0597762	0.0100952	3.19456e-09	0.947756	++
6294_11	BAGE2	Q86Y30	B melanoma antigen 2	-	-	-	-	-	-0.0528075	0.0103762	3.59441e-07	79.5058	--	-	-	-	-	-
3461_58	BCAN	Q96GW7	Brevican core protein	0.0483847	0.00946835	3.21897e-07	74.8756	+++	0.0519553	0.0100402	2.28235e-07	85.332	++	0.0509712	0.00979193	1.9355e-07	0	++
9231_23	BPNT2	Q9NX62	Inositol monophosphatase 3	-	-	-	-	-	0.0554256	0.0100648	3.65309e-08	0	++	0.0473819	0.00981105	1.36915e-06	42.1383	++
5735_54	C1GALT1C1	Q96EU7	C1GALT1-specific chaperone 1	-	-	-	-	-	0.0447324	0.010059	8.7086e-06	86.7072	++	-	-	-	-	-
6304_8	C1QTNF1	Q9BXJ1	Complement C1q tumor necrosis factor-related protein 1	-	-	-	-	-	-0.0474457	0.0100048	2.11297e-06	46.2553	--	-0.0447503	0.00975074	4.44478e-06	58.6478	--
7251_64	C1QTNF3	Q9BXJ4	Complement C1q tumor necrosis factor-related protein 3	-	-	-	-	-	0.0519497	0.0100109	2.11052e-07	7.71293	++	0.0516171	0.00975574	1.21686e-07	0	++
9348_1	C1RL	Q9NZP8	Complement C1r subcomponent-like protein	-	-	-	-	-	-0.047494	0.00998236	1.95725e-06	79.457	--	-	-	-	-	-
2381_52	C5	P01031	Complement C5	-0.0496652	0.00927695	8.62158e-08	21.8368	---	-0.0543338	0.00985054	3.47148e-08	0	--	-0.0505222	0.00960134	1.425e-07	43.7535	--
4482_66	C5|C6	P01031|P13671	Complement C5|Complement component C6	-0.0450382	0.00927102	1.18603e-06	0	---	-0.0478644	0.00984934	1.17588e-06	0	--	-0.043809	0.00959909	5.02189e-06	73.9279	--
3060_43	C9	P02748	Complement component C9	-0.0460212	0.00937128	9.06725e-07	17.2272	---	-0.0501593	0.0100007	5.28756e-07	1.1721	--	-0.0454732	0.00974898	3.09509e-06	0	--
3799_11	CA3	P07451	Carbonic anhydrase 3	-0.041103	0.00986226	3.0768e-05	90.2513	--+	-0.0547322	0.0105391	2.06662e-07	85.8427	--	-0.0503231	0.0102751	9.70192e-07	80.608	--
3352_80	CA6	P23280	Carbonic anhydrase 6	0.0570278	0.00970657	4.22379e-09	65.9474	+++	0.0568764	0.0103174	3.53427e-08	82.9682	++	-	-	-	-	-
8885_6	CACNA2D3	Q8IZS8	Voltage-dependent calcium channel subunit alpha-2/delta-3	-	-	-	-	-	0.0765268	0.0100335	2.4003e-14	80.9608	++	0.0726252	0.00978036	1.12257e-13	62.4772	++
4968_50	CAPG	P40121	Macrophage-capping protein	-0.0675632	0.00954984	1.49668e-12	75.5313	---	-0.0746873	0.0103069	4.28121e-13	79.1554	--	-0.0740911	0.0100463	1.64432e-13	78.3789	--
7778_104	CARD19	Q96LW7	Caspase recruitment domain-containing protein 19	-	-	-	-	-	-	-	-	-	-	-0.048468	0.00961806	4.67316e-07	0	--
5688_65	CBLN4	Q9NTU7	Cerebellin-4	-	-	-	-	-	0.0468256	0.0100064	2.87469e-06	0	++	-	-	-	-	-
14091_42	CBR3	O75828	Carbonyl reductase [NADPH] 3	-	-	-	-	-	-	-	-	-	-	0.0455458	0.0101577	7.33067e-06	40.8776	++
6388_21	CCDC126	Q96EE4	Coiled-coil domain-containing protein 126	-	-	-	-	-	0.0728707	0.0100059	3.27063e-13	81.0862	++	0.0555945	0.0097671	1.25547e-08	0	++
12399_194	CCDC50	Q8IVM0	Coiled-coil domain-containing protein 50	-	-	-	-	-	-	-	-	-	-	-0.050045	0.010385	1.44293e-06	81.507	--
2900_53	CCL14	Q16627	C-C motif chemokine 14	-0.0505661	0.00968642	1.7863e-07	88.3917	--+	-0.0585114	0.0103429	1.53917e-08	91.9538	--	-0.0515021	0.0100971	3.38401e-07	86.8757	--
18289_16	CCL15	Q16663	C-C motif chemokine 15	-	-	-	-	-	-0.0599136	0.0101519	3.59723e-09	58.8199	--	-0.0564949	0.00988947	1.11245e-08	87.5344	--
3044_3	CCL18	P55774	C-C motif chemokine 18	-0.0391029	0.00947483	3.6749e-05	72.1856	--+	-0.04787	0.0100264	1.8026e-06	0	--	-	-	-	-	-
8969_49	CD14	P08571	Monocyte differentiation antigen CD14	-	-	-	-	-	-	-	-	-	-	-0.0512389	0.0100596	3.51473e-07	55.5733	--
15491_20	CD248	Q9HCU0	Endosialin	-	-	-	-	-	0.0498966	0.00999497	5.9704e-07	65.4873	++	0.0545576	0.00973468	2.08907e-08	82.5728	++
15462_28	CD8A	P01732	T-cell surface glycoprotein CD8 alpha chain	-	-	-	-	-	-0.0544891	0.0102028	9.26304e-08	92.1905	--	-	-	-	-	-
16818_200	CDCP1	Q9H5V8	CUB domain-containing protein 1	-	-	-	-	-	-0.0618809	0.0103291	2.08677e-09	0	--	-0.0611935	0.0100658	1.20659e-09	0	--
4541_49	CDON	Q4KMG0	Cell adhesion molecule-related/down-regulated by oncogenes	0.0412045	0.00962784	1.87129e-05	59.0725	++-	0.0472937	0.0102666	4.09422e-06	49.2144	++	0.0459695	0.0100103	4.38582e-06	0	++
13950_9	CERT1	Q9Y5P4	Collagen type IV alpha-3-binding protein	-	-	-	-	-	-0.0591796	0.0116113	3.45573e-07	0	--	-	-	-	-	-
15584_9	CFHR2	P36980	Complement factor H-related protein 2	-	-	-	-	-	-	-	-	-	-	-0.0450604	0.00964947	3.01602e-06	73.0019	--
3032_11	CGA|FSHB	P01225|P01215	Follitropin subunit beta|Glycoprotein hormones alpha chain	0.0675717	0.0160548	2.56721e-05	60.6167	+++	-	-	-	-	-	-	-	-	-	-
2953_31	CGA|LHB	P01215|P01229	Glycoprotein hormones alpha chain|Lutropin subunit beta	0.06015	0.0133881	7.02975e-06	67.1876	+++	-	-	-	-	-	-	-	-	-	-
11646_4	CHST9	Q7L1S5	Carbohydrate sulfotransferase 9	-	-	-	-	-	-	-	-	-	-	-0.0436271	0.00978692	8.28476e-06	0	--
8841_65	CILP2	Q8IUL8	Cartilage intermediate layer protein 2	-	-	-	-	-	0.0771723	0.0100163	1.31208e-14	0	++	0.0699812	0.00976449	7.67098e-13	22.6769	++
5701_81	CLEC3B	P05452	Tetranectin	-	-	-	-	-	0.0711343	0.0101819	2.82102e-12	36.5403	++	0.0631964	0.00993042	1.96668e-10	18.4558	++
6291_55	CLSTN3	Q9BQT9	Calsyntenin-3	-	-	-	-	-	-0.0577806	0.0099874	7.23611e-09	85.715	--	-0.0501081	0.00973822	2.66795e-07	77.6808	--
5456_59	CNDP1	Q96KN2	Beta-Ala-His dipeptidase	0.0475054	0.00954797	6.50995e-07	69.8923	++-	0.0547091	0.0101397	6.83158e-08	54.2997	++	0.04475	0.0098865	6.00047e-06	63.2871	++
17327_3	CNPY3	Q9BT09	Protein canopy homolog 3	-	-	-	-	-	-0.0533655	0.0102028	1.69093e-07	50.8979	--	-	-	-	-	-
2974_61	CNTN1	Q12860	Contactin-1	0.0587349	0.00973148	1.58411e-09	87.6569	++-	0.0689678	0.0103344	2.49579e-11	86.7519	++	0.0610995	0.0100793	1.34544e-09	59.3742	++
6570_1	COL13A1	Q5TAT6	Collagen alpha-1(XIII) chain	-	-	-	-	-	0.0457523	0.0101631	6.7379e-06	0	++	-	-	-	-	-
2201_17	COL18A1	P39060	Collagen alpha-1(XVIII) chain	-0.050903	0.00969248	1.50618e-07	84.5359	--+	-0.0602273	0.0103541	5.99955e-09	84.3205	--	-0.0698937	0.010084	4.17504e-12	87.6355	--
10702_1	COL28A1	Q2UY09	Collagen alpha-1(XXVIII) chain	-	-	-	-	-	-0.0751517	0.0101073	1.04256e-13	91.8133	--	-0.0725454	0.0098514	1.78522e-13	85.7829	--
11196_31	COL6A3	P12111	Collagen alpha-3(VI) chain	-	-	-	-	-	-0.0781852	0.0100836	8.92367e-15	92.2581	--	-0.0755742	0.00982832	1.47794e-14	86.4039	--
18382_109	COMT	P21964	Catechol O-methyltransferase	-	-	-	-	-	-	-	-	-	-	0.0476782	0.00982122	1.20624e-06	54.5613	++
13614_6	CREBBP	Q92793	CREB-binding protein	-	-	-	-	-	-0.0469767	0.00996851	2.4468e-06	0	--	-	-	-	-	-
4337_49	CRP	P02741	C-reactive protein	-0.0414115	0.00936995	9.88784e-06	47.8125	---	-0.0474785	0.0100334	2.22272e-06	0	--	-	-	-	-	-
2609_59	CST3	P01034	Cystatin-C	-0.0607356	0.00980349	5.81734e-10	92.3272	--+	-0.0724574	0.0104235	3.61728e-12	93.3814	--	-0.066003	0.0101635	8.35283e-11	86.145	--
3179_51	CTSA	P10619	Lysosomal protective protein	-	-	-	-	-	-	-	-	-	-	-0.0459019	0.00979277	2.76792e-06	0	--
3364_76	CTSV	O60911	Cathepsin L2	0.0431435	0.00949207	5.48788e-06	89.4022	++-	0.0546055	0.0101249	6.92104e-08	87.9348	++	0.0515596	0.00986731	1.73885e-07	63.2678	++
4971_1	CTSZ	Q9UBR2	Cathepsin Z	-0.0673831	0.00948449	1.2071e-12	17.6334	---	-0.0700549	0.0102332	7.60231e-12	48.5761	--	-0.0659	0.00997731	3.97566e-11	0	--
3487_32	CXCL13	O43927	C-X-C motif chemokine 13	-0.0443426	0.00937556	2.24976e-06	70.3931	---	-0.0495782	0.00995718	6.3866e-07	76.8373	--	-0.0562573	0.00970081	6.66194e-09	53.4116	--
2436_49	CXCL16	Q9H2A7	C-X-C motif chemokine 16	-0.0445399	0.0099483	7.56497e-06	73.04	--+	-0.0535925	0.0105568	3.84259e-07	0	--	-0.0663417	0.0102767	1.07845e-10	79.644	--
17161_1	DDOST	P39656	Dolichyl-diphosphooligosaccharide--protein glycosyltransferase 48 kDa subunit	-	-	-	-	-	-0.049494	0.0108729	5.31214e-06	37.5403	--	-	-	-	-	-
16785_45	DEFA5	Q01523	Defensin-5	-	-	-	-	-	-0.0550884	0.010002	3.63518e-08	17.1927	--	-0.0526085	0.00975	6.82381e-08	5.01846	--
13397_88	DEFB4A	O15263	Beta-defensin 4A	-	-	-	-	-	-0.0662919	0.0103211	1.33645e-10	0	--	-0.0524819	0.0100713	1.87794e-07	31.6707	--
8006_12	DNAJB12	Q9NXW2	DnaJ homolog subfamily B member 12	-	-	-	-	-	-0.0454716	0.0100456	5.99578e-06	92.8426	-+	-0.0435739	0.00979216	8.59189e-06	88.4656	--
11214_40	DNAJB9	Q9UBS3	DnaJ homolog subfamily B member 9	-	-	-	-	-	-0.0678119	0.0103685	6.14445e-11	78.3087	--	-0.0563211	0.0101163	2.5859e-08	76.0964	--
9769_48	DNER	Q8NFT8	Delta and Notch-like epidermal growth factor-related receptor	-	-	-	-	-	0.0448517	0.0101738	1.04058e-05	85.7327	++	0.0494094	0.00991237	6.20829e-07	14.9555	++
13943_38	DPY30	Q9C005	Protein dpy-30 homolog	-	-	-	-	-	-0.0547237	0.0104208	1.50943e-07	87.0367	--	-0.051496	0.0101337	3.742e-07	90.3421	--
13126_52	DSC2	Q02487	Desmocollin-2	-0.0474384	0.00950098	5.9449e-07	81.4607	---	-0.0504209	0.0102345	8.36941e-07	90.1705	--	-	-	-	-	-
12574_36	EDN2	P20800	Endothelin-2	-	-	-	-	-	-0.0527718	0.00986136	8.72893e-08	94.5924	-+	-0.0476261	0.00962059	7.40457e-07	85.357	--
8480_29	EFEMP1	Q12805	EGF-containing fibulin-like extracellular matrix protein 1	-0.066428	0.00994645	2.41297e-11	81.7005	---	-0.0718982	0.0105612	9.91088e-12	88.3117	--	-0.0779427	0.0102877	3.55494e-14	80.8846	--
2614_28	EFNA4	P52798	Ephrin-A4	-0.0479512	0.00939268	3.30504e-07	84.5367	---	-0.0500106	0.0101064	7.48168e-07	92.0818	--	-	-	-	-	-
2677_1	EGFR	P00533	Epidermal growth factor receptor	0.0880826	0.00997288	1.02628e-18	92.4653	++-	0.103092	0.0105998	2.33807e-22	88.9802	++	0.0927262	0.0103415	3.06267e-19	40.8939	++
5843_60	EHMT2	Q96KQ7	Histone-lysine N-methyltransferase EHMT2	0.0741056	0.00946663	4.95337e-15	78.5622	+++	0.0840413	0.0101061	9.10841e-17	30.6817	++	0.0618868	0.00986962	3.60039e-10	0	++
6556_5	ENPP5	Q9UJA9	Ectonucleotide pyrophosphatase/phosphodiesterase family member 5	-	-	-	-	-	0.0613993	0.0102789	2.32426e-09	64.3852	++	0.0628284	0.0100129	3.50183e-10	12.1181	++
4834_61	EPHA2	P29317	Ephrin type-A receptor 2	-0.0519942	0.00963488	6.79698e-08	71.4342	---	-0.0577478	0.0103085	2.11911e-08	77.9593	--	-0.0484406	0.0100462	1.42285e-06	86.8161	--
2617_56	ERBB3	P21860	Receptor tyrosine-protein kinase erbB-3	-	-	-	-	-	0.0473443	0.0105973	7.91089e-06	0	++	-	-	-	-	-
12988_49	EWSR1	Q01844	RNA-binding protein EWS	-	-	-	-	-	-0.0661841	0.0101355	6.58074e-11	94.6538	--	-0.0504278	0.00989264	3.44165e-07	92.7853	-+
4157_2	F2	P00734	Prothrombin	0.0472034	0.00968144	1.08446e-06	80.7852	++-	0.0580717	0.0104221	2.51879e-08	59.6109	++	-	-	-	-	-
4931_59	F3	P13726	Tissue factor	-	-	-	-	-	-	-	-	-	-	-0.0469891	0.00976661	1.50029e-06	46.1795	--
11516_7	FABP1	P07148	Fatty acid-binding protein, liver	-	-	-	-	-	-	-	-	-	-	-0.0459172	0.00968605	2.1314e-06	4.06195	--
15386_7	FABP4	P15090	Fatty acid-binding protein, adipocyte	-	-	-	-	-	-0.0544323	0.0106955	3.59478e-07	89.6573	--	-0.0475611	0.0104268	5.08082e-06	84.714	--
8039_41	FAM177A1	Q8N128	Protein FAM177A1	-	-	-	-	-	0.0516413	0.0104994	8.72097e-07	46.7681	++	0.0532126	0.0102301	1.9762e-07	0	++
7198_197	FAM20B	O75063	Glycosaminoglycan xylosylkinase	-	-	-	-	-	0.0628585	0.0102506	8.66977e-10	6.70395	++	0.0509677	0.0100005	3.45957e-07	0	++
5029_3	FAP	Q12884	Prolyl endopeptidase FAP	0.0534037	0.00940077	1.34082e-08	79.0461	++-	0.0632749	0.0100363	2.88948e-10	39.6449	++	0.0512148	0.00978911	1.67856e-07	0	++
15585_304	FBLN5	Q9UBX5	Fibulin-5	-	-	-	-	-	-0.0739766	0.0100674	2.00952e-13	80.3596	--	-0.0750806	0.00981167	1.97611e-14	17.4227	--
19584_33	FGF9	P31371	Fibroblast growth factor 9	-	-	-	-	-	0.055835	0.00993484	1.90824e-08	0	++	0.047247	0.00968568	1.07152e-06	0	++
5581_28	FGL1	Q08830	Fibrinogen-like protein 1	-	-	-	-	-	-0.0483315	0.0102018	2.16306e-06	0	--	-0.0455531	0.00994031	4.59094e-06	0	--
8231_122	FLT1	P17948	Vascular endothelial growth factor receptor 1	-	-	-	-	-	-	-	-	-	-	0.0428945	0.00968136	9.39587e-06	0	++
13112_179	FSTL1	Q12841	Follistatin-related protein 1	-	-	-	-	-	-	-	-	-	-	-0.0480952	0.0101038	1.93475e-06	87.9149	--
3438_10	FSTL3	O95633	Follistatin-related protein 3	-0.0641345	0.00986143	7.84362e-11	87.3564	--+	-0.0734822	0.0104754	2.30382e-12	88.6625	--	-0.0703486	0.0102107	5.5909e-12	79.8238	--
12661_44	GABARAPL1	Q9H0R8	Gamma-aminobutyric acid receptor-associated protein-like 1	-	-	-	-	-	-0.0523759	0.0102958	3.63594e-07	0	--	-0.0503391	0.0100275	5.16453e-07	0	--
10908_2	GALNT13	Q8IUC8	Polypeptide N-acetylgalactosaminyltransferase 13	-	-	-	-	-	-	-	-	-	-	0.044659	0.00964231	3.6292e-06	0	++
4374_45	GDF15	Q99988	Growth/differentiation factor 15	-0.111545	0.00995211	3.71675e-29	91.9681	---	-0.119952	0.0105193	4.03608e-30	94.6847	--	-0.119613	0.0102423	1.64351e-31	93.3767	--
16292_288	GIP	P09681	Gastric inhibitory polypeptide	-	-	-	-	-	-0.0460261	0.00996038	3.82046e-06	6.71794	--	-0.0499968	0.00970388	2.57382e-07	0	--
15522_2	GLIPR2	Q9H4G4	Golgi-associated plant pathogenesis-related protein 1	-	-	-	-	-	0.0721655	0.0101552	1.19251e-12	69.8505	++	0.0639657	0.00989897	1.03428e-10	0	++
15441_6	GM2A	P17900	Ganglioside GM2 activator	-	-	-	-	-	-0.0677758	0.0103085	4.87457e-11	82.9255	--	-0.0567171	0.0100516	1.67518e-08	78.1277	--
10666_7	GNPTG	Q9UJJ9	N-acetylglucosamine-1-phosphotransferase subunit gamma	-	-	-	-	-	-0.0465232	0.0101042	4.13801e-06	87.8739	--	-0.0503197	0.00984666	3.21594e-07	72.8731	--
17456_53	GOLM1	Q8NBJ4	Golgi membrane protein 1	-	-	-	-	-	-0.0447923	0.00993601	6.54172e-06	50.4709	--	-	-	-	-	-
9021_1	HAVCR1	Q96D42	Hepatitis A virus cellular receptor 1	-	-	-	-	-	-0.0568017	0.00989534	9.45409e-09	0	--	-0.0587533	0.00964008	1.09654e-09	0	--
5134_52	HAVCR2	Q8TDQ0	Hepatitis A virus cellular receptor 2	-0.0558665	0.00954633	4.85278e-09	84.1492	--+	-0.0630391	0.0101359	4.99022e-10	87.7809	--	-0.0578063	0.00988523	4.98281e-09	61.0354	--
4553_65	HDGFL2	Q7Z4V5	Hepatoma-derived growth factor-related protein 2	-0.0413361	0.0091735	6.60515e-06	27.3716	---	-	-	-	-	-	-	-	-	-	-
10833_64	HHIP	Q96QV1	Hedgehog-interacting protein	-	-	-	-	-	0.05574	0.0101023	3.4369e-08	90.5627	++	-	-	-	-	-
12549_33	HPGDS	O60760	Hematopoietic prostaglandin D synthase	-	-	-	-	-	0.0656132	0.00996002	4.46826e-11	0	++	0.0783088	0.0096898	6.39374e-16	0	++
18896_23	HS6ST3	Q8IZP7	Heparan-sulfate 6-O-sulfotransferase 3	-	-	-	-	-	0.0765155	0.0102661	9.10888e-14	85.8705	++	0.0775187	0.0100016	9.14336e-15	31.003	++
19127_1	HSPB6	O14558	Heat shock protein beta-6	-	-	-	-	-	-0.0533517	0.0105208	3.9563e-07	90.398	--	-0.052004	0.0102524	3.92837e-07	89.4699	--
15594_47	HTRA1	Q92743	Serine protease HTRA1	-	-	-	-	-	-0.0795535	0.0100327	2.20111e-15	41.2145	--	-0.0764167	0.00978001	5.55948e-15	0	--
9793_145	IGDCC4	Q8TDY8	Immunoglobulin superfamily DCC subclass member 4	-	-	-	-	-	0.0553803	0.0101146	4.36764e-08	0	++	-	-	-	-	-
6605_17	IGFALS	P35858	Insulin-like growth factor-binding protein complex acid labile subunit	-	-	-	-	-	0.0712311	0.010294	4.52648e-12	0	++	0.0657143	0.0100359	5.83355e-11	0	++
2950_57	IGFBP4	P22692	Insulin-like growth factor-binding protein 4	-	-	-	-	-	-	-	-	-	-	-0.0504155	0.00976378	2.42347e-07	0	--
19581_15	IGFBP5	P24593	Insulin-like growth factor-binding protein 5	-	-	-	-	-	0.0556954	0.0100768	3.25586e-08	0	++	-	-	-	-	-
7244_16	IGFLR1	Q9H665	IGF-like family receptor 1	-	-	-	-	-	-0.0546624	0.0100395	5.18783e-08	92.4195	--	-0.0480118	0.00979182	9.42604e-07	85.805	--
6478_2	IGLON5	A6NGN9	IgLON family member 5	-	-	-	-	-	-	-	-	-	-	0.0455149	0.0101762	7.72453e-06	0	++
19606_28	IHH	Q14623	Indian hedgehog protein	-	-	-	-	-	-	-	-	-	-	0.0453856	0.00977226	3.41182e-06	63.8282	++
3073_51	IL18BP	O95998	Interleukin-18-binding protein	-0.0488356	0.010032	1.12754e-06	79.6824	---	-0.0544938	0.0108012	4.53138e-07	87.2542	--	-0.0486084	0.0105402	3.99352e-06	69.7343	--
5353_89	IL1RN	P18510	Interleukin-1 receptor antagonist protein	-0.0524445	0.00936688	2.15672e-08	71.7759	---	-0.0584485	0.00999642	5.00686e-09	75.781	--	-0.04495	0.00975251	4.04469e-06	0	--
2778_10	IL22	Q9GZX6	Interleukin-22	-	-	-	-	-	-0.0445626	0.010052	9.28397e-06	0	--	-	-	-	-	-
7145_1	ITIH3	Q06033	Inter-alpha-trypsin inhibitor heavy chain H3	-	-	-	-	-	-0.056054	0.0100799	2.68295e-08	81.9644	--	-	-	-	-	-
4811_33	ITIH4	Q14624	Inter-alpha-trypsin inhibitor heavy chain H4	-0.0386389	0.00939579	3.91627e-05	0	---	-	-	-	-	-	-	-	-	-	-
3651_50	KDR	P35968	Vascular endothelial growth factor receptor 2	0.0525665	0.00967017	5.45052e-08	84.887	++-	0.0628674	0.0103006	1.0391e-09	79.191	++	0.0510523	0.0100475	3.75272e-07	0	++
4152_58	KLKB1	P03952	Plasma kallikrein	0.0564039	0.00979276	8.42345e-09	78.0721	++-	0.0658344	0.0105019	3.63769e-10	65.9975	++	0.0566713	0.0102419	3.14291e-08	47.2325	++
12975_11	KRT20	P35900	Keratin, type I cytoskeletal 20	-	-	-	-	-	-0.0448315	0.0100281	7.79981e-06	19.1581	--	-	-	-	-	-
15503_15	LEFTY2	O00292	Left-right determination factor 2	-	-	-	-	-	-0.0529967	0.0102516	2.34587e-07	21.8226	--	-0.0486732	0.00999176	1.10849e-06	46.7383	--
8299_66	LILRA4	P59901	Leukocyte immunoglobulin-like receptor subfamily A member 4	-	-	-	-	-	-	-	-	-	-	0.0454824	0.00978066	3.31547e-06	0	++
7787_25	LILRA5	A6NI73	Leukocyte immunoglobulin-like receptor subfamily A member 5	-	-	-	-	-	-0.05127	0.0101181	4.03853e-07	0	--	-0.0483336	0.00986032	9.49499e-07	0	--
3322_52	LRIG3	Q6UXM1	Leucine-rich repeats and immunoglobulin-like domains protein 3	0.0416387	0.00968812	1.72415e-05	71.217	++-	0.0501187	0.0103499	1.28258e-06	34.4573	++	0.0505433	0.0100886	5.44474e-07	0	++
15472_16	LRP11	Q86VZ4	Low-density lipoprotein receptor-related protein 11	-	-	-	-	-	-0.0541661	0.0101405	9.2163e-08	89.0537	--	-0.0486917	0.0098807	8.30912e-07	93.6377	-+
9077_10	MAN1A2	O60476	Mannosyl-oligosaccharide 1,2-alpha-mannosidase IB	-	-	-	-	-	0.0481751	0.0104317	3.87185e-06	0	++	-	-	-	-	-
3000_66	MBL2	P11226	Mannose-binding protein C	-0.0390556	0.00938891	3.18592e-05	0	---	-	-	-	-	-	-0.044131	0.00975431	6.06086e-06	0	--
19372_7	MDGA2	Q7Z553	MAM domain-containing glycosylphosphatidylinositol anchor protein 2	-	-	-	-	-	-	-	-	-	-	0.0483475	0.0098469	9.1112e-07	0	++
2837_3	MET	P08581	Hepatocyte growth factor receptor	0.0387807	0.00948109	4.30782e-05	70.6097	++-	-	-	-	-	-	-	-	-	-	-
4496_60	MMP12	P39900	Macrophage metalloelastase	-0.0552003	0.00971476	1.3305e-08	84.7766	--+	-0.0686337	0.0104088	4.28711e-11	0	--	-0.0813757	0.0101276	9.35269e-16	0	--
6425_87	MMP19	Q99542	Matrix metalloproteinase-19	-	-	-	-	-	-0.0549676	0.0104416	1.40724e-07	82.0601	--	-	-	-	-	-
2789_26	MMP7	P09237	Matrilysin	-0.0617664	0.00947926	7.22307e-11	82.3888	---	-0.0668285	0.010077	3.31688e-11	89.0882	--	-0.0574475	0.00982985	5.09039e-09	85.5863	--
15533_97	MSR1	P21757	Macrophage scavenger receptor types I and II	-	-	-	-	-	-0.0645508	0.0102166	2.6455e-10	0	--	-0.0686209	0.00995355	5.42021e-12	0	--
10521_10	MXRA8	Q9BRK3	Matrix remodeling-associated protein 8	-	-	-	-	-	0.0834232	0.0102992	5.49733e-16	0	++	0.0718376	0.0100458	8.61372e-13	71.6264	++
16322_10	MZB1	Q8WU39	Marginal zone B- and B1-cell-specific protein	-	-	-	-	-	-0.0532575	0.01022	1.87698e-07	70.4456	--	-0.0492805	0.00996224	7.54708e-07	31.7796	--
11208_15	NAGPA	Q9UK23	N-acetylglucosamine-1-phosphodiester alpha-N-acetylglucosaminidase	-	-	-	-	-	0.0455607	0.0102048	8.0205e-06	0	++	-	-	-	-	-
2944_66	NBL1	P41271	Neuroblastoma suppressor of tumorigenicity 1	-0.0560881	0.00978967	1.0084e-08	89.7198	--+	-0.0652099	0.0103068	2.50202e-10	91.2655	--	-0.0604548	0.0100459	1.7676e-09	89.2727	--
15573_110	NCAN	O14594	Neurocan core protein	-	-	-	-	-	0.0788671	0.0101984	1.04792e-14	76.3168	++	0.0921654	0.00991999	1.53023e-20	0	++
6927_7	NDST1	P52848	Bifunctional heparan sulfate N-deacetylase/N-sulfotransferase 1	-	-	-	-	-	0.0610298	0.0106589	1.03013e-08	72.577	++	0.0576095	0.0103969	3.00723e-08	39.8917	++
6245_4	NECTIN2	Q92692	Nectin-2	-	-	-	-	-	-0.0561317	0.00994194	1.6427e-08	0	--	-0.0518051	0.00968952	8.96651e-08	16.0737	--
6544_33	NELL1	Q92832	Protein kinase C-binding protein NELL1	-	-	-	-	-	0.0677064	0.010089	1.93415e-11	73.0099	++	0.0583674	0.00984305	3.03288e-09	64.9925	++
5107_7	NOTCH1	P46531	Neurogenic locus notch homolog protein 1	0.0489995	0.00965792	3.90558e-07	78.372	++-	0.0587531	0.0102806	1.09725e-08	36.8798	++	0.048071	0.0100287	1.64033e-06	0	++
8252_2	NOTUM	Q6P988	Palmitoleoyl-protein carboxylesterase NOTUM	-	-	-	-	-	0.0541541	0.0101298	8.99196e-08	0	++	-	-	-	-	-
16751_15	NPPB	P16860	Natriuretic peptides B	-	-	-	-	-	-0.0473071	0.0100025	2.25045e-06	68.4556	--	-0.053205	0.00974472	4.76444e-08	0	--
7655_11	NPPB	P16860	Natriuretic peptides B	-0.056042	0.00989111	1.46257e-08	77.912	--+	-0.0643386	0.0105393	1.03039e-09	74.073	--	-0.0693193	0.0102725	1.49824e-11	0	--
15511_37	NPTXR	O95502	Neuronal pentraxin receptor	-	-	-	-	-	0.0665514	0.0103431	1.2396e-10	0	++	0.0596201	0.010089	3.43344e-09	0	++
2658_27	NTRK3	Q16288	NT-3 growth factor receptor	0.0488503	0.00944089	2.28729e-07	0	+++	0.0509084	0.0101332	5.0634e-07	0	++	-	-	-	-	-
6414_8	OAF	Q86UD1	Out at first protein homolog	-	-	-	-	-	-0.0469945	0.0102352	4.4018e-06	71.8926	--	-0.0476974	0.00997389	1.73366e-06	0	--
6296_36	OIT3	Q8WWZ8	Oncoprotein-induced transcript 3 protein	-	-	-	-	-	-0.0490177	0.00996932	8.79458e-07	83.5735	--	-	-	-	-	-
16908_5	OMG	P23515	Oligodendrocyte-myelin glycoprotein	-	-	-	-	-	0.0745578	0.0102212	3.00008e-13	0	++	0.0694681	0.00996711	3.17528e-12	2.43922	++
7863_50	PGRMC1	O00264	Membrane-associated progesterone receptor component 1	-	-	-	-	-	-0.0478984	0.0108737	1.05805e-05	47.0656	--	-	-	-	-	-
4982_54	PI3	P19957	Elafin	-0.0711574	0.0100439	1.39424e-12	85.0061	--+	-0.0837436	0.0108383	1.10441e-14	73.6108	--	-0.0745882	0.0105684	1.69316e-12	73.1396	--
2692_74	PLA2G2A	P14555	Phospholipase A2, membrane associated	-0.0535727	0.00968309	3.15504e-08	0	---	-0.052758	0.0103202	3.1861e-07	0	--	-0.059036	0.0100492	4.23683e-09	0	--
2652_15	PLAUR	Q03405	Urokinase plasminogen activator surface receptor	-0.0439435	0.00988395	8.75056e-06	50.5776	---	-	-	-	-	-	-0.0492006	0.0103821	2.14784e-06	81.0059	--
6315_58	PLBD1	Q6P4A8	Phospholipase B-like 1	-	-	-	-	-	-0.0490298	0.0107084	4.68012e-06	0	--	-0.0520131	0.0104434	6.34223e-07	0	--
4588_1	PPY	P01298	Pancreatic prohormone	-0.0449913	0.00948309	2.09158e-06	0	---	-0.0456285	0.0101177	6.49031e-06	0	--	-	-	-	-	-
12612_37	PSMB1	P20618	Proteasome subunit beta type-1	-	-	-	-	-	-0.0469252	0.0100259	2.86321e-06	81.2263	--	-	-	-	-	-
12727_7	PTGFRN	Q9P2B2	Prostaglandin F2 receptor negative regulator	-	-	-	-	-	0.0470045	0.0104923	7.46771e-06	0	++	-	-	-	-	-
9525_1	PTK7	Q13308	Inactive tyrosine-protein kinase 7	-	-	-	-	-	-	-	-	-	-	-0.0464977	0.00969652	1.62438e-06	33.9941	--
9296_15	PTPRD	P23468	Receptor-type tyrosine-protein phosphatase delta	-	-	-	-	-	0.0500089	0.0103757	1.43709e-06	0	++	0.0516853	0.0101099	3.18169e-07	0	++
13463_1	PXDN	Q92626	Peroxidasin homolog	-	-	-	-	-	-0.0704458	0.0101155	3.30449e-12	92.6171	--	-0.0692436	0.00985768	2.15095e-12	88.6439	--
8397_147	QSOX2	Q6ZRP7	Sulfhydryl oxidase 2	-	-	-	-	-	0.049718	0.0101722	1.02051e-06	0	++	0.0551591	0.00990771	2.58728e-08	0	++
3079_62	RARRES2	Q99969	Retinoic acid receptor responder protein 2	-0.0567632	0.00931838	1.11838e-09	91.2166	--+	-0.0699525	0.00995916	2.15702e-12	88.4893	--	-0.0661165	0.00971178	9.90547e-12	62.0002	--
13565_2	RBL2	Q08999	Retinoblastoma-like protein 2	-	-	-	-	-	-0.0587227	0.0100397	4.94336e-09	83.4625	--	-0.0465254	0.00979691	2.0444e-06	64.4675	--
19241_31	RBP5	P82980	Retinol-binding protein 5	-	-	-	-	-	-	-	-	-	-	-0.0473387	0.00999389	2.17153e-06	56.0228	--
14208_3	RBP7	Q96R05	Retinoid-binding protein 7	-	-	-	-	-	-0.0486333	0.0100675	1.36031e-06	30.9642	--	-	-	-	-	-
13095_51	REG1A	P05451	Lithostathine-1-alpha	-0.0531147	0.00937176	1.44876e-08	82.1601	--+	-0.0636652	0.0100254	2.14807e-10	58.88	--	-0.0567204	0.00976932	6.39953e-09	82.1697	--
15304_1	REG3A	Q06141	Regenerating islet-derived protein 3-alpha	-	-	-	-	-	-0.08224	0.010161	5.79012e-16	28.8982	--	-0.0710763	0.00991293	7.49648e-13	26.3299	--
11102_22	REG4	Q9BYZ8	Regenerating islet-derived protein 4	-0.0387979	0.00941378	3.76595e-05	72.2472	--+	-0.0468603	0.010036	3.02364e-06	45.5185	--	-	-	-	-	-
3396_54	REN	P00797	Renin	-0.0461197	0.00958114	1.48246e-06	0	---	-0.0477778	0.0102726	3.3036e-06	0	--	-0.0600434	0.0100021	1.93575e-09	0	--
7211_2	RNASE1	P07998	Ribonuclease pancreatic	-	-	-	-	-	-0.0746308	0.0102807	3.89016e-13	84.0053	--	-0.0647431	0.0100267	1.06745e-10	76.9526	--
5644_60	RNASE4	P34096	Ribonuclease 4	-	-	-	-	-	-0.0583744	0.0101052	7.62043e-09	84.4541	--	-0.0577085	0.0098494	4.65424e-09	75.4953	--
5646_20	RNASE6	Q93091	Ribonuclease K6	-	-	-	-	-	-0.0683141	0.0100853	1.25568e-11	74.766	--	-0.0647883	0.00983105	4.3932e-11	67.7609	--
7861_9	ROR2	Q01974	Tyrosine-protein kinase transmembrane receptor ROR2	-	-	-	-	-	-0.0654939	0.010267	1.78171e-10	86.4274	--	-0.0607692	0.0100072	1.25905e-09	80.6152	--
13094_75	RSPO3	Q9BXY4	R-spondin-3	-0.0482399	0.00953015	4.15276e-07	0	---	-0.0449015	0.0101391	9.48662e-06	0	--	-	-	-	-	-
8464_31	RSPO4	Q2I0M5	R-spondin-4	-	-	-	-	-	-	-	-	-	-	-0.0521509	0.0101379	2.68762e-07	70.4545	--
5852_6	S100A12	P80511	Protein S100-A12	-0.0563118	0.00924419	1.11797e-09	86.7031	--+	-0.069628	0.00993568	2.41963e-12	40.1591	--	-0.0561772	0.00969404	6.83118e-09	11.4064	--
5339_49	S100A9	P06702	Protein S100-A9	-0.0722423	0.00936858	1.24712e-14	85.522	--+	-0.0851318	0.010041	2.28317e-17	7.82878	--	-0.0685182	0.0098059	2.79927e-12	0	--
7957_2	SCG3	Q8WXD2	Secretogranin-3	-	-	-	-	-	0.0530478	0.0102555	2.30814e-07	0	++	0.0502905	0.00999512	4.86633e-07	0	++
6990_44	SDF2L1	Q9HCN8	Stromal cell-derived factor 2-like protein 1	-	-	-	-	-	-	-	-	-	-	-0.0442716	0.0100085	9.71623e-06	66.106	--
13093_6	SECTM1	Q8WVN6	Secreted and transmembrane protein 1	-0.0415171	0.00935023	8.98678e-06	0	---	-	-	-	-	-	-	-	-	-	-
15336_7	SELENOM	Q8WWX9	Selenoprotein M	-	-	-	-	-	-0.0511254	0.0105094	1.14627e-06	93.2578	-+	-	-	-	-	-
5121_3	SEMA6B	Q9H3T3	Semaphorin-6B	-0.038749	0.00939636	3.72624e-05	2.08452	---	-	-	-	-	-	-0.0434828	0.00982565	9.62474e-06	35.8861	--
4153_11	SERPINA3	P01011	Alpha-1-antichymotrypsin	-	-	-	-	-	-0.0453128	0.0100552	6.59325e-06	58.5446	--	-0.0484674	0.00979655	7.52123e-07	74.3509	--
10737_96	SERPINB1	P30740	Leukocyte elastase inhibitor	-	-	-	-	-	-0.0514373	0.0101467	3.99121e-07	73.1401	--	-	-	-	-	-
5364_7	SET	Q01105	Protein SET	0.0587626	0.00971086	1.43748e-09	75.9371	++-	0.0676153	0.0102808	4.80543e-11	30.2434	++	0.0557535	0.0100337	2.75037e-08	0	++
7953_20	SLAMF1	Q13291	Signaling lymphocytic activation molecule	-	-	-	-	-	-0.0560112	0.0100541	2.533e-08	0	--	-0.0537635	0.00979412	4.03376e-08	0	--
10565_19	SLITRK3	O94933	SLIT and NTRK-like protein 3	-	-	-	-	-	0.0542742	0.0101203	8.18989e-08	0	++	0.0663615	0.00985117	1.6235e-11	53.7352	++
4413_3	SLPI	P03973	Antileukoproteinase	-	-	-	-	-	-	-	-	-	-	-0.0449488	0.0100012	6.97913e-06	66.3012	--
13118_5	SMOC1	Q9H4F8	SPARC-related modular calcium-binding protein 1	-0.0450281	0.0099849	6.49448e-06	84.8048	--+	-0.0565295	0.0107211	1.3441e-07	77.7001	--	-	-	-	-	-
8587_21	SPINK14	Q6IE38	Serine protease inhibitor Kazal-type 14	-	-	-	-	-	-0.0468741	0.0100295	2.95934e-06	5.34923	--	-0.0470654	0.00977237	1.46341e-06	0	--
19213_1	SPINK4	O60575	Serine protease inhibitor Kazal-type 4	-	-	-	-	-	-0.0515669	0.0100499	2.88061e-07	0	--	-0.0497916	0.00979262	3.68391e-07	0	--
4297_62	SPON1	Q9HCB6	Spondin-1	-	-	-	-	-	-	-	-	-	-	-0.0546876	0.0100634	5.50032e-08	0	--
8099_42	SPON2	Q9BUD6	Spondin-2	-	-	-	-	-	-0.0573267	0.0100931	1.34876e-08	93.2918	--	-0.0584657	0.00983592	2.77982e-09	92.7441	--
13113_7	SPP1	P10451	Osteopontin	-	-	-	-	-	-0.0479389	0.00997333	1.53431e-06	80.4129	--	-	-	-	-	-
12987_12	SRSF7	Q16629	Serine/arginine-rich splicing factor 7	-	-	-	-	-	-0.0743073	0.00993593	7.50936e-14	86.4708	--	-0.0565836	0.00970263	5.48382e-09	7.09046	--
6947_4	ST3GAL6	Q9Y274	Type 2 lactosamine alpha-2,3-sialyltransferase	-	-	-	-	-	0.0514599	0.00989595	1.99189e-07	82.4432	++	0.0448122	0.00965178	3.43567e-06	0.518787	++
4930_21	STC1	P52823	Stanniocalcin-1	-0.0434534	0.00949744	4.75601e-06	69.2011	--+	-0.0515281	0.0102061	4.44704e-07	45.1828	--	-	-	-	-	-
10418_36	STX12	Q86Y82	Syntaxin-12	-	-	-	-	-	-0.0517744	0.0106841	1.26034e-06	0	--	-	-	-	-	-
6941_11	SUMF1	Q8NBK3	Formylglycine-generating enzyme	-	-	-	-	-	-0.0498406	0.00997614	5.85356e-07	0	--	-0.0512723	0.00971898	1.32411e-07	0	--
11109_56	SVEP1	Q4LDE5	Sushi, von Willebrand factor type A, EGF and pentraxin domain-containing protein 1	-	-	-	-	-	-0.0794168	0.0103811	2.00774e-14	24.0437	--	-0.0856549	0.0101126	2.45077e-17	56.1292	--
11178_21	SVEP1	Q4LDE5	Sushi, von Willebrand factor type A, EGF and pentraxin domain-containing protein 1	-	-	-	-	-	-0.0811778	0.0103084	3.40939e-15	51.0818	--	-0.08594	0.0100422	1.14978e-17	70.2293	--
15640_54	TAGLN	Q01995	Transgelin	-	-	-	-	-	-0.0646589	0.0110278	4.53896e-09	89.3275	--	-0.0726146	0.0107301	1.31139e-11	93.6655	--
9191_8	TFF2	Q03403	Trefoil factor 2	-0.0421135	0.00955506	1.04594e-05	72.573	---	-0.0475094	0.0101587	2.91518e-06	79.3622	--	-0.0485321	0.00989933	9.45921e-07	64.7318	--
4721_54	TFF3	Q07654	Trefoil factor 3	-0.0692752	0.0095646	4.39266e-13	87.025	---	-0.0769512	0.0101717	3.87205e-14	90.4733	--	-0.0755316	0.0099088	2.48451e-14	93.0774	--
8323_163	TFF3	Q07654	Trefoil factor 3	-	-	-	-	-	-0.0508803	0.010095	4.65201e-07	79.5876	--	-0.0544558	0.00982775	3.00712e-08	91.4033	--
3339_33	THBS2	P35442	Thrombospondin-2	-0.0542183	0.00944315	9.38143e-09	82.6558	--+	-0.063845	0.0100443	2.06639e-10	72.3824	--	-0.0569381	0.00979771	6.19651e-09	0	--
6462_12	TIMP4	Q99727	Metalloproteinase inhibitor 4	-	-	-	-	-	-	-	-	-	-	-0.0520888	0.00996246	1.70882e-07	82.5312	--
6506_54	TMED10	P49755	Transmembrane emp24 domain-containing protein 10	-	-	-	-	-	-0.0554622	0.010223	5.78843e-08	87.6638	--	-0.0522078	0.00996497	1.61335e-07	81.6014	--
7871_16	TMEM132A	Q24JP5	Transmembrane protein 132A	-	-	-	-	-	0.0654263	0.0101843	1.3252e-10	81.778	++	0.0535368	0.00994246	7.25796e-08	41.317	++
8890_9	TMEM132B	Q14DG7	Transmembrane protein 132B	-	-	-	-	-	0.0675421	0.0104789	1.15188e-10	72.926	++	0.059148	0.0102215	7.18078e-09	18.0204	++
8265_225	TMPO	P42167	Lamina-associated polypeptide 2, isoforms beta/gamma	-	-	-	-	-	-0.0521885	0.0101535	2.74801e-07	85.9245	--	-	-	-	-	-
8304_50	TNFRSF11B	O00300	Tumor necrosis factor receptor superfamily member 11B	-	-	-	-	-	-0.0484058	0.0103777	3.09491e-06	0	--	-	-	-	-	-
2654_19	TNFRSF1A	P19438	Tumor necrosis factor receptor superfamily member 1A	-0.0581248	0.00974713	2.47226e-09	91.2804	--+	-0.0687421	0.010436	4.48851e-11	93.2568	--	-0.0603999	0.0101732	2.9003e-09	92.0124	--
3152_57	TNFRSF1B	P20333	Tumor necrosis factor receptor superfamily member 1B	-0.0561796	0.00948155	3.12023e-09	84.6632	--+	-0.0666415	0.0101588	5.3822e-11	79.2195	--	-0.0605983	0.00990125	9.34187e-10	75.2117	--
8368_102	TNFRSF1B	P20333	Tumor necrosis factor receptor superfamily member 1B	-	-	-	-	-	-0.0769116	0.0102292	5.52829e-14	87.2259	--	-0.0705978	0.00997027	1.43296e-12	80.9231	--
5939_42	TNFSF12	O43508	Tumor necrosis factor ligand superfamily member 12	0.0472994	0.00928698	3.52284e-07	45.0183	+++	0.0490654	0.00992788	7.72539e-07	70.452	++	-	-	-	-	-
2968_61	TNFSF15	O95150	Tumor necrosis factor ligand superfamily member 15	-0.0440228	0.00933429	2.4024e-06	87.5982	--+	-0.0561638	0.0100007	1.95455e-08	78.6646	--	-0.0604655	0.00974184	5.40803e-10	14.1152	--
5698_60	TNXB	P22105	Tenascin-X	-	-	-	-	-	0.0521414	0.0102731	3.86421e-07	75.2146	++	-	-	-	-	-
12373_73	TRA2B	P62995	Transformer-2 protein homolog beta	-	-	-	-	-	-0.0561113	0.00998107	1.89005e-08	91.1609	--	-0.0479975	0.00973393	8.18338e-07	85.6564	--
14337_1	TRAPPC3	O43617	Trafficking protein particle complex subunit 3	-	-	-	-	-	-0.0585401	0.00994077	3.888e-09	53.6312	--	-0.0506091	0.00969342	1.77986e-07	0	--
9266_1	TREM1	Q9NP99	Triggering receptor expressed on myeloid cells 1	-	-	-	-	-	-0.0730719	0.0105316	3.96812e-12	90.0946	--	-0.0718701	0.0102535	2.39477e-12	93.9911	--
9234_8	TWSG1	Q9GZX9	Twisted gastrulation protein homolog 1	-	-	-	-	-	-0.0633274	0.0104853	1.54478e-09	28.9289	--	-0.0514623	0.0102169	4.72939e-07	77.4948	--
11212_7	TXNDC5	Q8NBS9	Thioredoxin domain-containing protein 5	-	-	-	-	-	-0.066462	0.0102817	1.0188e-10	0	--	-0.0564784	0.0100124	1.692e-08	0	--
9199_6	UBE2G2	P60604	Ubiquitin-conjugating enzyme E2 G2	-0.0620865	0.00944892	5.00635e-11	72.8733	--+	-0.0709532	0.0100856	1.99109e-12	4.89204	--	-0.0582347	0.00983917	3.24571e-09	0	--
8364_74	UST	Q9Y2C2	Uronyl 2-sulfotransferase	-	-	-	-	-	0.056066	0.0099897	1.99562e-08	50.2015	++	0.0666939	0.00972479	6.97674e-12	0	++
2597_8	VEGFA	P15692	Vascular endothelial growth factor A	-0.0481168	0.00937729	2.87892e-07	67.3981	---	-0.0533123	0.00999566	9.63129e-08	74.2358	--	-0.0575271	0.00973568	3.44402e-09	69.1742	--
9316_67	WFDC1	Q9HC57	WAP four-disulfide core domain protein 1	-	-	-	-	-	-0.0520981	0.0101547	2.89088e-07	92.8154	--	-0.0541805	0.00988975	4.29073e-08	93.8565	-+
11388_75	WFDC2	Q14508	WAP four-disulfide core domain protein 2	-	-	-	-	-	-0.0827777	0.0107614	1.44756e-14	89.3233	--	-0.0828933	0.0104812	2.59934e-15	88.9264	--
3235_50	WFIKKN2	Q8TEU8	WAP, Kazal, immunoglobulin, Kunitz and NTR domain-containing protein 2	0.0457928	0.00942667	1.18705e-06	0	+++	0.0471693	0.0100534	2.70722e-06	0	++	-	-	-	-	-
9751_72	YBX1	P67809	Nuclease-sensitive element-binding protein 1	-	-	-	-	-	-0.0522794	0.0101259	2.43078e-07	54.0186	--	-0.0437062	0.00987186	9.53953e-06	0	--

[truncated: 32 more sheets: SD10, SD11, SD12, SD13, SD14, SD15, SD16, SD17, SD18, SD19, SD20, SD21, SD22, SD23, SD24, SD25, SD26, SD27, SD28, SD29 …]
